# Supplementary material for: Fall Detection by Deep Learning-Based Bimodal Movement and Pose Sensing with Late Fusion
Source: Sensors (Basel). 2025 Oct 1;25(19):6035. doi: 10.3390/s25196035 (PMC12526565; doi:10.3390/s25196035)
Supplement: Supplementary file 1 [file sensors-25-06035-s001.zip]

Archive with 1 entries (1 files):
- sensors-3854638-supplementary.pdf
